# Supplementary material for: Attachable Inertial Device with Machine Learning toward Head Posture Monitoring in Attention Assessment
Source: Micromachines (Basel). 2022 Dec 14;13(12):2212. doi: 10.3390/mi13122212 (PMC9788255; doi:10.3390/mi13122212)
Supplement: Supplementary file 1 [file micromachines-13-02212-s001.zip]

Archive with 1 entries (1 files):
- micromachines-2066834-supplementary.pdf
